# Supplementary material for: Characterization of the bacterial gut microbiota of piglets suffering from new neonatal porcine diarrhoea
Source: BMC Vet Res. 2015 Jun 23;11:139. doi: 10.1186/s12917-015-0419-4 (PMC4476181; doi:10.1186/s12917-015-0419-4)
Supplement: Additional file 2: — Loadings, eigenvalues, and explained variance by the major principal components related to Figures 1 , 3 , and 4 , respectively. [file 12917_2015_419_MOESM2_ESM.xlsx]

## Sheet: PCA-loadings
For each PC, the 3 variables that have the highest and lowest loading factors have been highlighted in bold and colored green or red, respectively.
PCA loadings, Figure 1
	Component 1	Component 2	Component 3
family Enterobacteriaceae	0.334739	0.0869346	-0.289971
class Beta- and Gammaproteobacteria	0.320781	0.147492	-0.241867
species Esherichia coli	0.313645	0.133901	-0.305843
genus Enterococcus	0.198799	0.126695	-0.348558
family Bifidobacteriaceae	-0.0331993	0.13581	-0.422034
phylum Spirochaetes	-0.0486714	0.0748215	-0.383615
genus Lactobacillus	-0.0552786	-0.410127	-0.0893185
phylum Firmicutes	-0.0682327	-0.393089	-0.097079
class Bacilli	-0.0714801	-0.403632	-0.13968
species Clostridium perfringens	-0.104111	-0.242731	-0.209381
family Clostridium cluster I	-0.113275	-0.202181	-0.203696
genus Streptococcus	-0.200886	-0.271589	-0.242376
phylum Fusobacteria	-0.203639	0.204458	-0.0939295
phylum Actinobacteria	-0.211188	-0.136198	-0.261577
class Deltaproteobacteria	-0.249444	0.136837	-0.198213
family Clostridium cluster IV	-0.300158	0.211305	-0.120054
family Clostridium cluster XIV	-0.304644	0.196463	-0.0623161
genus Bacteroides	-0.336832	0.223149	-0.0357541
phylum Bacteroidetes	-0.349553	0.203338	-0.00344466
Eigenvalues	2.25311	1.99411	1.71635
variance explained	0.267185	0.209288	0.155046
PCA loadings, Figure 3: Day 3
	Component 1	Component 2	Component 3
genus Bacteroides	0.390824	-0.0406622	-0.110931
family Clostridium cluster XIV	0.370116	-0.0536806	-0.0466476
phylum Bacteroidetes	0.356313	-0.0246761	-0.152559
phylum Fusobacteria	0.334244	-0.0135005	0.158931
family Clostridium cluster IV	0.322491	-0.127681	-0.0452862
class Deltaproteobacteria	0.18753	-0.151992	-0.156267
family Bifidobacteriaceae	0.186127	-0.297241	-0.00481145
phylum Actinobacteria	0.15833	-0.20508	-0.26194
phylum Spirochaetes	0.0640474	-0.204532	0.0230084
genus Streptococcus	0.0588276	-0.229918	-0.396422
genus Enterococcus	0.0288273	-0.320767	0.242392
species Clostridium perfringens	0.00268173	-0.31931	-0.0541813
family Clostridium cluster I	-0.012321	-0.342839	-0.0415736
class Beta- and Gammaproteobacteria	-0.130057	-0.368334	0.272803
species Esherichia coli	-0.144712	-0.367172	0.236601
class Bacilli	-0.214373	-0.13377	-0.426538
genus Lactobacillus	-0.231521	-0.126462	-0.391635
phylum Firmicutes	-0.244634	0.0125125	-0.364055
family Enterobacteriaceae	-0.258653	-0.32132	0.150103
Eigenvalues	2.25391	1.91213	1.66713
variance explained	0.267373	0.192434	0.14628
PCA loadings, Figure 3: Day 4
	Component 1	Component 2	Component 3
class Beta- and Gammaproteobacteria	0.326126	0.0603345	0.0857304
species Esherichia coli	0.324678	0.0266083	0.175516
family Enterobacteriaceae	0.319661	0.00707796	0.202745
genus Enterococcus	0.269862	0.0761879	0.309625
family Bifidobacteriaceae	0.0898638	0.134825	0.454561
phylum Spirochaetes	0.00853663	0.151905	0.478075
class Deltaproteobacteria	-0.152535	0.211777	0.319727
phylum Actinobacteria	-0.155286	-0.0670763	0.292437
class Bacilli	-0.167479	-0.350967	0.2083
phylum Fusobacteria	-0.172383	0.327223	-0.04861
phylum Firmicutes	-0.179062	-0.284265	0.20379
genus Lactobacillus	-0.186903	-0.383661	0.110254
family Clostridium cluster IV	-0.204473	0.282852	0.196145
genus Bacteroides	-0.227355	0.352475	-0.0775696
family Clostridium cluster I	-0.23599	-0.102671	0.0743791
species Clostridium perfringens	-0.247336	-0.221283	0.0313724
phylum Bacteroidetes	-0.256824	0.325699	-0.0808993
genus Streptococcus	-0.268916	-0.14717	0.201325
family Clostridium cluster XIV	-0.290323	0.222374	0.0665114
Eigenvalues	2.70468	1.93955	1.75753
variance explained	0.385015	0.197993	0.162574
PCA loadings, Figure 3: Day 5
	Component 1	Component 2	Component 3
family Clostridium cluster IV	0.342921	0.145271	-0.104234
phylum Bacteroidetes	0.335586	0.217125	-0.101205
genus Bacteroides	0.331113	0.194141	-0.0688408
family Clostridium cluster XIV	0.330605	0.0942633	-0.137414
class Deltaproteobacteria	0.295741	0.107948	-0.222557
phylum Actinobacteria	0.226978	-0.214276	-0.194806
phylum Fusobacteria	0.109197	0.196699	-0.111227
family Clostridium cluster I	0.08927	-0.218719	-0.0688417
genus Streptococcus	0.0868315	-0.294086	-0.147138
family Bifidobacteriaceae	0.0753655	0.0706098	-0.516467
phylum Spirochaetes	0.0731096	0.0276025	-0.378753
species Clostridium perfringens	0.0603044	-0.299177	-0.0332675
phylum Firmicutes	0.0112898	-0.400071	-0.152613
class Bacilli	0.00702091	-0.392311	-0.203887
genus Lactobacillus	-0.017733	-0.408495	-0.151181
genus Enterococcus	-0.193001	0.0783128	-0.22068
class Beta- and Gammaproteobacteria	-0.315671	0.187923	-0.280442
species Esherichia coli	-0.336691	0.141666	-0.31744
family Enterobacteriaceae	-0.345002	0.130349	-0.319217
Eigenvalues	2.30062	2.17531	1.40944
variance explained	0.278572	0.249051	0.104554
PCA loadings, Figure 3: Day 6+7
	Component 1	Component 2	Component 3
class Beta- and Gammaproteobacteria	0.27112	-0.248864	-0.117509
family Enterobacteriaceae	0.261098	-0.326859	-0.0405735
species Esherichia coli	0.246545	-0.330257	-0.0337588
genus Enterococcus	0.163212	-0.384007	-0.0825104
family Bifidobacteriaceae	0.0332116	-0.415761	-0.0403562
phylum Spirochaetes	-0.0944046	-0.395516	-0.0530678
family Clostridium cluster I	-0.104329	-0.191071	-0.131365
species Clostridium perfringens	-0.132232	-0.187487	-0.191842
family Clostridium cluster XIV	-0.144041	-0.186532	0.40038
family Clostridium cluster IV	-0.218218	-0.201796	0.351716
phylum Actinobacteria	-0.236483	-0.143748	-0.259214
class Deltaproteobacteria	-0.243097	-0.206966	0.152547
phylum Fusobacteria	-0.256464	-0.103885	0.111277
phylum Firmicutes	-0.262949	-0.000310434	-0.290167
genus Lactobacillus	-0.2643	0.0555007	-0.346166
genus Bacteroides	-0.269199	-0.0884848	0.311696
class Bacilli	-0.277739	0.0181516	-0.305596
phylum Bacteroidetes	-0.307582	-0.0256018	0.278183
genus Streptococcus	-0.316453	-0.109767	-0.24348
Eigenvalues	2.49261	2.08487	1.79322
variance explained	0.327005	0.228772	0.169245
CAP loadings, Figure 4
	Component 1	Component 2	Component 3
Phylum_Fusobacteria_X_Bacteria_Fusobacteria_Fusobacteriia_Fusobacteriales_Fusobacteriaceae_Fusobacterium_Fusobacterium_varium	0.280422	-0.36185	0.182612
Genus_Lactobacillus_X_Bacteria_Firmicutes_Bacilli_Lactobacillales_Lactobacillaceae_Lactobacillus	0.206735	-0.278667	0.133473
Class_Epsilon_proteobacteria_X_Bacteria_Proteobacteria_Epsilonproteobacteria_Campylobacterales_Campylobacteraceae_Campylobacter_Brachyspira_hampsonii_bv._I	0.195056	-0.287599	0.145045
Family_Clostridium_cluster_IV_X_Bacteria_Firmicutes_Clostridia_Clostridiales_Ruminococcaceae_Subdoligranulum_Subdoligranulum_variabile	0.170607	-0.141749	0.0807759
Phylum_Actinobacteria_X_Bacteria_Actinobacteria_Actinobacteria_Bifidobacteriales_Bifidobacteriaceae_Bifidobacterium_Bifidobacterium_boum	0.163349	-0.177812	0.0998525
Family_Clostridium_cluster_IV_X_Bacteria_Firmicutes_Clostridia_Clostridiales_Ruminococcaceae_Ruminococcus_Ruminococcus_bromii	0.135078	-0.256874	0.0179326
Class_Epsilon_proteobacteria_X_Bacteria_Proteobacteria_Epsilonproteobacteria_Campylobacterales_Helicobacteraceae_Helicobacter_Helicobacter_equorum	0.13226	-0.0746999	0.0418682
Genus_Streptococcus_X_Bacteria_Firmicutes_Bacilli_Lactobacillales_Streptococcaceae_Streptococcus_Streptococcus_gallolyticus_subsp._gallolyticus	0.131724	-0.0656289	0.0182649
Family_Clostridium_cluster_IV_X_Bacteria_Firmicutes_Clostridia_Clostridiales_Ruminococcaceae_Ruminococcus_Ruminococcus_bromii_L2_63	0.121508	-0.220495	0.0148545
Genus_Lactobacillus_X_Bacteria_Firmicutes_Bacilli_Lactobacillales_Lactobacillaceae_Lactobacillus_Lactobacillus_acidophilus	0.117814	-0.0982692	0.0681481
Phylum_Fusobacteria_X_Bacteria_Fusobacteria_Fusobacteriia_Fusobacteriales_Fusobacteriaceae_Fusobacterium_Fusobacterium_ulcerans	0.0936811	0.399874	0.218972
Genus_Streptococcus_X_Bacteria_Firmicutes_Bacilli_Lactobacillales_Streptococcaceae_Streptococcus_Streptococcus_alactolyticus	0.082245	-0.0223682	0.00885003
Phylum_Bacteroidetes_X_Bacteria_Bacteroidetes_Bacteroidia_Bacteroidales_Bacteroidaceae_Bacteroides_Bacteroides_pyogenes	0.0666556	0.0607204	-0.0767318
Family_Clostridium_cluster_IV_X_Bacteria_Firmicutes_Clostridia_Clostridiales_Ruminococcaceae_Anaerotruncus_Anaerotruncus_colihominis_DSM_17241	0.0512437	-0.0755557	0.038105
Family_Clostridium_cluster_XIV_X_Bacteria_Firmicutes_Clostridia_Clostridiales_Lachnospiraceae_Roseburia_Roseburia_inulinivorans	0.0496059	-0.0681016	0.0513189
Phylum_Actinobacteria_X_Bacteria_Actinobacteria_Actinobacteria_Corynebacteriales_Corynebacteriaceae_Corynebacterium_Corynebacterium_kutscheri	0.0323956	0.0336685	-0.00406212
Phylum_Bacteroidetes_X_Bacteria_Bacteroidetes_Bacteroidia_Bacteroidales_S24_7_Unclassified_Porphyromonadaceae_bacterium_C941	0.0315689	-0.0267777	0.0133542
Genus_Streptococcus_X_Bacteria_Firmicutes_Bacilli_Lactobacillales_Streptococcaceae_Streptococcus_Streptococcus_uberis	0.029529	0.0367942	0.0325376
Family_Clostridium_cluster_IV_X_Bacteria_Firmicutes_Clostridia_Clostridiales_Ruminococcaceae_Oscillibacter_Clostridiales_bacterium_CIEAF_021	0.0273025	-0.0100623	0.00612745
Family_Clostridium_cluster_IV_X_Bacteria_Firmicutes_Clostridia_Clostridiales_Ruminococcaceae_Anaerotruncus_Clostridiales_bacterium_JN18_V41_S	0.0268403	-0.0376403	0.0203103
Family_Clostridium_cluster_XIV_X_Bacteria_Firmicutes_Clostridia_Clostridiales_Lachnospiraceae_Incertae_Sedis_Clostridium_algidixylanolyticum	0.0212569	0.0770959	-0.034261
Family_Clostridium_cluster_XIV_X_Bacteria_Firmicutes_Clostridia_Clostridiales_Lachnospiraceae_Incertae_Sedis_Clostridiaceae_bacterium_DJF_B063	0.0205026	-0.0135072	0.00739516
Family_Clostridium_cluster_IV_X_Bacteria_Firmicutes_Clostridia_Clostridiales_Ruminococcaceae_Incertae_Sedis_Eubacterium_siraeum_DSM_15702	0.0182014	-0.0279404	0.00859349
Family_Clostridium_cluster_IV_X_Bacteria_Firmicutes_Clostridia_Clostridiales_Ruminococcaceae_Subdoligranulum_Gemmiger_formicilis	0.018174	-0.00130162	0.00322513
Family_Clostridium_cluster_IV_X_Bacteria_Firmicutes_Clostridia_Clostridiales_Ruminococcaceae_Ruminococcus_Clostridiales_bacterium_KM2	0.0170261	-0.025104	0.0126607
Phylum_Bacteroidetes_X_Bacteria_Bacteroidetes_Bacteroidia_Bacteroidales_Rikenellaceae_Alistipes_Alistipes_shahii	0.0156736	0.00295666	-0.00226204
Phylum_Actinobacteria_X_Bacteria_Actinobacteria_Actinobacteria_Actinomycetales_Actinomycetaceae_Actinomyces_Actinomyces_hyovaginalis	0.0153225	-0.0694436	0.067824
Phylum_Bacteroidetes_X_Bacteria_Bacteroidetes_Flavobacteria_Flavobacteriales_Flavobacteriaceae_Bergeyella_Bergeyella_zoohelcum	0.0147162	0.067244	-0.0194736
Family_Clostridium_cluster_XIV_X_Bacteria_Firmicutes_Clostridia_Clostridiales_Lachnospiraceae_Incertae_Sedis_Clostridium_aldenense	0.0145519	-0.022309	0.0124812
Family_Clostridium_cluster_XIV_X_Bacteria_Firmicutes_Clostridia_Clostridiales_Lachnospiraceae_Incertae_Sedis_Clostridium_hathewayi	0.0145126	-0.00787352	0.00276264
Phylum_Actinobacteria_X_Bacteria_Actinobacteria_Actinobacteria_Micrococcales_Micrococcaceae_Rothia_Rothia_nasimurium	0.0143495	0.047543	-0.00184479
Family_Clostridium_cluster_XIV_X_Bacteria_Firmicutes_Clostridia_Clostridiales_Lachnospiraceae_uncultured_Lachnospiraceae_bacterium_3_1_57FAA_CT1	0.0139229	-0.00393545	0.00298325
Family_Clostridium_cluster_XIV_X_Bacteria_Firmicutes_Clostridia_Clostridiales_Lachnospiraceae_Incertae_Sedis_Clostridium_bolteae	0.0129924	-0.03294	0.0186517
Phylum_Bacteroidetes_X_Bacteria_Bacteroidetes_Bacteroidia_Bacteroidales_Prevotellaceae_Prevotella_Prevotella_copri	0.0122732	-0.0184312	0.00886376
Phylum_Bacteroidetes_X_Bacteria_Bacteroidetes_Bacteroidia_Bacteroidales_Prevotellaceae_uncultured_Prevotellaceae_bacterium_DJF_VR15	0.0111151	-0.00616919	0.00346762
Phylum_Bacteroidetes_X_Bacteria_Bacteroidetes_Bacteroidia_Bacteroidales_Porphyromonadaceae_Butyricimonas_Butyricimonas_virosa	0.0110188	0.0209908	-0.00802809
Family_Clostridium_cluster_I_X_Bacteria_Firmicutes_Clostridia_Clostridiales_Clostridiaceae_Clostridium_Clostridium_perfringens_D_str._JGS1721	0.0107896	0.00616008	-0.0061167
Class_Epsilon_proteobacteria_X_Bacteria_Proteobacteria_Epsilonproteobacteria_Campylobacterales_Campylobacteraceae_Campylobacter_Campylobacter_rectus	0.0077692	-0.0114552	0.0057772
Family_Clostridium_cluster_XIV_X_Bacteria_Firmicutes_Clostridia_Clostridiales_Lachnospiraceae_Incertae_Sedis_Ruminococcus_lactaris_ATCC_29176	0.0076039	-0.0112115	0.00565428
Genus_Streptococcus_X_Bacteria_Firmicutes_Bacilli_Lactobacillales_Streptococcaceae_Streptococcus_Streptococcus_plurextorum	0.00759549	0.0213171	-0.00961708
Phylum_Bacteroidetes_X_Bacteria_Bacteroidetes_Bacteroidia_Bacteroidales_Bacteroidaceae_Bacteroides	0.0075041	-0.00134604	-0.0124204
Phylum_Bacteroidetes_X_Bacteria_Bacteroidetes_Bacteroidia_Bacteroidales_Porphyromonadaceae_Parabacteroides_Parabacteroides_merdae	0.00629298	-0.00396342	0.00302407
Family_Clostridium_cluster_IV_X_Bacteria_Firmicutes_Clostridia_Clostridiales_Ruminococcaceae_uncultured_Lachnospiraceae_bacterium_19gly4	0.00582416	-0.00254865	0.00149591
Phylum_Bacteroidetes_X_Bacteria_Bacteroidetes_Bacteroidia_Bacteroidales_Prevotellaceae_Prevotella_Prevotella_stercorea	0.00579116	-0.0269674	0.0154775
Phylum_Spirochaetes_X_Bacteria_Bacteroidetes_Bacteroidia_Bacteroidales_Bacteroidaceae_Bacteroides_Bacteroides_pyogenes	0.00577	-0.00878904	0.00232306
Family_Clostridium_cluster_I_X_Bacteria_Firmicutes_Clostridia_Clostridiales_Clostridiaceae_Clostridium_Clostridium_perfringens_ATCC_13124	0.00529684	0.0189602	0.0295857
Phylum_Fusobacteria_X_Bacteria_Fusobacteria_Fusobacteriia_Fusobacteriales_Fusobacteriaceae_Fusobacterium	0.0052733	0.0269791	-0.00609548
Genus_Streptococcus_X_Bacteria_Firmicutes_Bacilli_Lactobacillales_Lactobacillaceae_Lactobacillus_Lactobacillus_delbrueckii_subsp._bulgaricus	0.00506126	-0.00586345	0.00385275
Phylum_Fusobacteria_X_Bacteria_Fusobacteria_Fusobacteriia_Fusobacteriales_Fusobacteriaceae_Fusobacterium_Fusobacterium_nucleatum	0.00505873	0.0180896	-0.00823234
Genus_Lactobacillus_X_Bacteria_Firmicutes_Bacilli_Lactobacillales_Lactobacillaceae_Lactobacillus_Lactobacillus_acidophilus_NCFM	0.00461723	0.00261201	-0.00140881
Phylum_Bacteroidetes_X_Bacteria_Bacteroidetes_Bacteroidia_Bacteroidales_Rikenellaceae_RC9_gut_group_Bacteroidales_bacterium_RM71	0.00457379	-0.00535022	0.00274686
Genus_Streptococcus_X_Bacteria_Firmicutes_Bacilli_Lactobacillales_Streptococcaceae_Streptococcus_Streptococcus_equinus	0.0045421	0.00672042	-0.00124172
Phylum_Spirochaetes_X_Bacteria_Firmicutes_Bacilli_Lactobacillales_Lactobacillaceae_Lactobacillus	0.00442024	0.0149264	-0.00552032
Family_Clostridium_cluster_IV_X_Bacteria_Firmicutes_Clostridia_Clostridiales_Ruminococcaceae_Incertae_Sedis_Clostridiales_bacterium_CIEAF_026	0.00439367	0.00652825	-0.0028389
Phylum_Bacteroidetes_X_Bacteria_Bacteroidetes_Bacteroidia_Bacteroidales_Porphyromonadaceae_Parabacteroides_Parabacteroides_distasonis_CL03T12C09	0.00426183	-0.00396123	0.00207875
Class_Epsilon_proteobacteria_X_Bacteria_Proteobacteria_Epsilonproteobacteria_Campylobacterales_Campylobacteraceae_Campylobacter_Campylobacter_mucosalis	0.00386869	0.0179412	-0.014103
Phylum_Spirochaetes_X_Bacteria_Bacteroidetes_Bacteroidia_Bacteroidales_Bacteroidaceae_Bacteroides	0.00383084	-0.00845794	0.00122805
Phylum_Bacteroidetes_X_Bacteria_Bacteroidetes_Bacteroidia_Bacteroidales_Bacteroidaceae_Bacteroides_Bacteroides_uniformis	0.0037979	-0.00543928	-0.00229049
Phylum_Actinobacteria_X_Bacteria_Actinobacteria_Actinobacteria_Corynebacteriales_Corynebacteriaceae_Corynebacterium_Corynebacterium_diphtheriae_PW8	0.00372147	-0.000636405	0.00132997
Family_Clostridium_cluster_XIV_X_Bacteria_Firmicutes_Clostridia_Clostridiales_Lachnospiraceae_Incertae_Sedis_Clostridium_oroticum	0.00359577	-0.00496673	0.00293649
Phylum_Actinobacteria_X_Bacteria_Actinobacteria_Actinobacteria_Actinomycetales_Actinomycetaceae_Actinomyces_Actinomyces_funkei	0.0035871	0.0128272	-0.00583747
Family_Clostridium_cluster_I_X_Bacteria_Firmicutes_Clostridia_Clostridiales_Clostridiaceae_Clostridium_Clostridium_disporicum	0.00353114	0.0101226	-0.00457064
Family_Clostridium_cluster_XIV_X_Bacteria_Firmicutes_Clostridia_Clostridiales_Lachnospiraceae_Blautia_Lachnospiraceae_bacterium_DJF_VP18k1	0.0035065	0.00497879	0.0146405
Phylum_Actinobacteria_X_Bacteria_Actinobacteria_Actinobacteria_Corynebacteriales_Corynebacteriaceae_Corynebacterium_Corynebacterium_renale	0.0034744	0.000397903	0.00167157
Family_Clostridium_cluster_IV_X_Bacteria_Firmicutes_Clostridia_Clostridiales_Ruminococcaceae_Ruminococcus_Ruminococcus_flavefaciens	0.0034389	-0.00494095	0.00207644
Family_Clostridium_cluster_XIV_X_Bacteria_Firmicutes_Clostridia_Clostridiales_Lachnospiraceae_Incertae_Sedis_Clostridium_phytofermentans_ISDg	0.00341336	0.0132889	-0.00522327
Family_Clostridium_cluster_XIV_X_Bacteria_Firmicutes_Clostridia_Clostridiales_Lachnospiraceae_Johnsonella_Lachnospiraceae_bacterium_canine_oral_taxon_037	0.00331117	0.0118405	-0.00538844
Phylum_Actinobacteria_X_Bacteria_Actinobacteria_Actinobacteria_Micrococcales_Promicromonosporaceae_Isoptericola_Isoptericola_variabilis	0.00322198	0.00229313	0.000348918
Class_Epsilon_proteobacteria_X_Bacteria_Proteobacteria_Epsilonproteobacteria_Campylobacterales_Campylobacteraceae_Campylobacter_Campylobacter_hyointestinalis_subsp._hyointestinalis	0.00314074	-0.00463083	0.00233546
Family_Clostridium_cluster_XIV_X_Bacteria_Firmicutes_Clostridia_Clostridiales_Lachnospiraceae_Acetitomaculum_Lachnospiraceae_bacterium_canine_oral_taxon_099	0.00312721	0.0111827	-0.00508908
Phylum_Bacteroidetes_X_Bacteria_Bacteroidetes_Bacteroidia_Bacteroidales_Porphyromonadaceae_Porphyromonas_Porphyromonas_catoniae	0.0030759	0.0591906	0.00974498
Genus_Streptococcus_X_Bacteria_Firmicutes_Bacilli_Lactobacillales_Lactobacillaceae_Lactobacillus_Lactobacillus_vaginalis_ATCC_49540	0.00301632	-0.00478239	0.00198028
Class_Epsilon_proteobacteria_X_Bacteria_Proteobacteria_Epsilonproteobacteria_Campylobacterales_Campylobacteraceae_Campylobacter_Campylobacter_lanienae	0.00297544	-0.0043871	0.00221255
Family_Clostridium_cluster_IV_X_Bacteria_Firmicutes_Clostridia_Clostridiales_Ruminococcaceae_Incertae_Sedis_Ruminococcaceae_bacterium_D16	0.00295679	-0.00528864	0.00263482
Family_Clostridium_cluster_XIV_X_Bacteria_Firmicutes_Clostridia_Clostridiales_Lachnospiraceae_Incertae_Sedis_Clostridium_symbiosum_WAL_14163	0.00295399	0.00392981	-0.00295285
Genus_Lactobacillus_X_Bacteria_Firmicutes_Bacilli_Lactobacillales_Lactobacillaceae_Lactobacillus_Lactobacillus_ultunensis_DSM_16047	0.00285102	-0.00453866	0.00185736
Family_Clostridium_cluster_XIV_X_Bacteria_Firmicutes_Clostridia_Clostridiales_Lachnospiraceae_Pseudobutyrivibrio_Eubacteriaceae_bacterium_DJF_CR57k1	0.00281014	-0.00414338	0.00208963
Family_Clostridium_cluster_IV_X_Bacteria_Firmicutes_Clostridia_Clostridiales_Ruminococcaceae_uncultured_Ruminococcaceae_bacterium_AP7	0.00273681	-0.00357074	0.00181703
Family_Clostridium_cluster_XIV_X_Bacteria_Firmicutes_Clostridia_Clostridiales_Lachnospiraceae_uncultured_Clostridiales_bacterium_CIEAF_016	0.00265991	-0.000799761	0.000932141
Phylum_Bacteroidetes_X_Bacteria_Bacteroidetes_Bacteroidia_Bacteroidales_Rikenellaceae_RC9_gut_group_Bacteroidales_genomosp._P1	0.00239012	0.0043727	-0.00192994
Family_Clostridium_cluster_IV_X_Bacteria_Firmicutes_Clostridia_Clostridiales_Ruminococcaceae_Flavonifractor_Clostridiales_bacterium_30_4c	0.00234667	-0.00358953	0.00222573
Family_Clostridium_cluster_XIV_X_Bacteria_Firmicutes_Clostridia_Clostridiales_Lachnospiraceae_uncultured_Lachnospiraceae_bacterium_607	0.00227335	-0.0030169	0.00195313
Phylum_Actinobacteria_X_Bacteria_Actinobacteria_Actinobacteria_Corynebacteriales_Corynebacteriaceae_Corynebacterium_Corynebacterium_diphtheriae	0.00226264	-0.00129506	-0.0013754
Family_Clostridium_cluster_IV_X_Bacteria_Firmicutes_Clostridia_Clostridiales_Ruminococcaceae_Ruminococcus_Clostridium_islandicum	0.00221382	-0.00352314	0.00260767
Phylum_Actinobacteria_X_Bacteria_Actinobacteria_Actinobacteria_Bifidobacteriales_Bifidobacteriaceae_Bifidobacterium_Bifidobacterium_thermophilum	0.00216758	-0.00226693	0.00117567
Phylum_Actinobacteria_X_Bacteria_Actinobacteria_Actinobacteria_Pseudonocardiales_Pseudonocardiaceae_Saccharomonospora_Saccharomonospora_saliphila_YIM_90502	0.00216528	0.00411018	-0.00139832
Family_Enterobacteriacea_X_Bacteria_Proteobacteria_Gammaproteobacteria_Enterobacteriales_Enterobacteriaceae_Escherichia_Shigella_Escherichia_coli_KTE143	0.00213947	0.00760536	-0.00220062
Family_Clostridium_cluster_XIV_X_Bacteria_Firmicutes_Clostridia_Clostridiales_Lachnospiraceae_Incertae_Sedis_Clostridia_bacterium_enrichment_culture_clone_SIP4D	0.00211648	-0.00299112	0.00109309
Phylum_Actinobacteria_X_Bacteria_Actinobacteria_Actinobacteria_Corynebacteriales_Corynebacteriaceae_Corynebacterium	0.00197647	0.00147197	0.000250452
Phylum_Actinobacteria_X_Bacteria_Actinobacteria_Actinobacteria_Micrococcales_Micrococcaceae_Micrococcus_Micrococcus_flavus	0.00196625	0.000352491	-6.43982e-05
Family_Clostridium_cluster_XIV_X_Bacteria_Firmicutes_Clostridia_Clostridiales_Lachnospiraceae_Incertae_Sedis_Clostridium_scindens	0.00194274	-0.00252945	0.00170729
Family_Clostridium_cluster_XIV_X_Bacteria_Firmicutes_Clostridia_Clostridiales_Lachnospiraceae_Incertae_Sedis_Clostridium_hathewayi_WAL_18680	0.0019103	-0.00235211	0.00120243
Phylum_Actinobacteria_X_Bacteria_Actinobacteria_Actinobacteria_Propionibacteriales_Nocardioidaceae_Aeromicrobium_Aeromicrobium_ginsengisoli	0.00183954	0.00657804	-0.00299358
Phylum_Actinobacteria_X_Bacteria_Actinobacteria_Actinobacteria_Corynebacteriales_Corynebacteriaceae_Corynebacterium_Corynebacterium_vitaeruminis	0.00181832	-0.00268101	0.00135211
Family_Clostridium_cluster_XIV_X_Bacteria_Firmicutes_Clostridia_Clostridiales_Lachnospiraceae_Incertae_Sedis_Clostridium_leptum	0.00181832	-0.00268101	0.00135211
Phylum_Bacteroidetes_X_Bacteria_Bacteroidetes_Bacteroidia_Bacteroidales_Prevotellaceae_Prevotella_Prevotellaceae_bacterium_DJF_RP17	0.00173478	-0.00322786	0.000764663
Phylum_Actinobacteria_X_Bacteria_Actinobacteria_Actinobacteria_Actinomycetales_Actinomycetaceae_Arcanobacterium_Arcanobacterium_hippocoleae	0.00172763	0.00116885	-0.000459915
Family_Clostridium_cluster_XIV_X_Bacteria_Firmicutes_Clostridia_Clostridiales_Lachnospiraceae_uncultured_Acetivibrio_ethanolgignens	0.00165558	0.00592024	-0.00269422
Family_Clostridium_cluster_IV_X_Bacteria_Firmicutes_Clostridia_Clostridiales_Ruminococcaceae_Hydrogenoanaerobacterium_Hydrogenoanaerobacterium_saccharovorans	0.00165302	-0.00243728	0.00122919
Family_Clostridium_cluster_XIV_X_Bacteria_Firmicutes_Clostridia_Clostridiales_Lachnospiraceae_Incertae_Sedis_Clostridiales_bacterium_1_7_47FAA	0.00165302	-0.00243728	0.00122919
Family_Enterobacteriacea_X_Bacteria_Proteobacteria_Gammaproteobacteria_Enterobacteriales_Enterobacteriaceae_Escherichia_Shigella_Shigella_sonnei	0.00155645	0.00998804	-0.00376912
Phylum_Actinobacteria_X_Bacteria_Actinobacteria_Actinobacteria_Micrococcales_Cellulomonadaceae_Cellulomonas_Cellulomonas_cellasea	0.00150279	0.000906335	7.17067e-05
Family_Clostridium_cluster_IV_X_Bacteria_Firmicutes_Clostridia_Clostridiales_Ruminococcaceae_Pseudoflavonifractor_Pseudoflavonifractor_capillosus	0.00148772	-0.00219355	0.00110627
Family_Clostridium_cluster_XIV_X_Bacteria_Firmicutes_Clostridia_Clostridiales_Lachnospiraceae_Coprococcus_Coprococcus_comes_ATCC_27758	0.00148772	-0.00219355	0.00110627
Family_Enterobacteriacea_X_Bacteria_Proteobacteria_Gammaproteobacteria_Enterobacteriales_Enterobacteriaceae_Escherichia_Shigella_Escherichia_coli_O157_H7_str._TW14588	0.00148184	0.00638192	-0.00208001
Phylum_Actinobacteria_X_Bacteria_Actinobacteria_Actinobacteria_Actinomycetales_Actinomycetaceae_Actinomyces_Actinomyces_suimastitidis	0.00147874	0.0106122	0.00181305
Family_Clostridium_cluster_XIV_X_Bacteria_Firmicutes_Clostridia_Clostridiales_Lachnospiraceae_Johnsonella_Firmicutes_oral_clone_CH017	0.00143075	0.00565772	-0.0021626
Phylum_Actinobacteria_X_Bacteria_Actinobacteria_Actinobacteria_Micrococcales_Micrococcaceae_Arthrobacter_Arthrobacter_crystallopoietes	0.00135972	-0.000146759	0.0001388
Phylum_Actinobacteria_X_Bacteria_Actinobacteria_Actinobacteria_Corynebacteriales_Corynebacteriaceae_Corynebacterium_Corynebacterium_diphtheriae_C7	0.00132242	-0.00194982	0.000983354
Phylum_Spirochaetes_X_Bacteria_Bacteroidetes_Bacteroidia_Bacteroidales_Prevotellaceae_Prevotella_Prevotella_stercorea	0.00132242	-0.00194982	0.000983354
Family_Clostridium_cluster_XIV_X_Bacteria_Firmicutes_Clostridia_Clostridiales_Lachnospiraceae_Incertae_Sedis_Eubacterium_contortum	0.00126954	-0.00401145	-0.000151209
Phylum_Fusobacteria_X_Bacteria_Fusobacteria_Fusobacteriia_Fusobacteriales_Fusobacteriaceae_Fusobacterium_Fusobacterium_equinum	0.0011548	0.00954423	-0.000221896
Phylum_Bacteroidetes_X_Bacteria_Bacteroidetes_Bacteroidia_Bacteroidales_Prevotellaceae_Paraprevotella_Paraprevotella_clara	0.00113974	0.00157113	-0.000678994
Family_Clostridium_cluster_IV_X_Bacteria_Firmicutes_Clostridia_Clostridiales_Ruminococcaceae_Ruminococcus_Clostridiaceae_bacterium_37_7_2Cl	0.00111446	-0.00264824	4.0722e-05
Family_Clostridium_cluster_XIV_X_Bacteria_Firmicutes_Clostridia_Clostridiales_Lachnospiraceae_Blautia_Blautia_wexlerae	0.00111315	-0.00195378	0.00349409
Family_Clostridium_cluster_XIV_X_Bacteria_Firmicutes_Clostridia_Clostridiales_Lachnospiraceae_Pseudobutyrivibrio	0.00101175	0.00361792	-0.00164647
Phylum_Bacteroidetes_X_Bacteria_Bacteroidetes_Bacteroidia_Bacteroidales_Porphyromonadaceae_Barnesiella_Barnesiella_viscericola	0.000991813	-0.00146237	0.000737515
Family_Clostridium_cluster_IV_X_Bacteria_Firmicutes_Clostridia_Clostridiales_Ruminococcaceae_uncultured_Clostridiaceae_bacterium_NML_060002	0.000991813	-0.00146237	0.000737515
Family_Clostridium_cluster_XIV_X_Bacteria_Firmicutes_Clostridia_Clostridiales_Lachnospiraceae_Blautia_Blautia_stercoris	0.000991813	-0.00146237	0.000737515
Phylum_Actinobacteria_X_Bacteria_Actinobacteria_Actinobacteria_Bifidobacteriales_Bifidobacteriaceae_Bifidobacterium_Bifidobacterium_thermacidophilum_subsp._thermacidophilum	0.000973161	-0.0023639	0.00115979
Phylum_Actinobacteria_X_Bacteria_Actinobacteria_Actinobacteria_Micrococcales_Sanguibacteraceae_Sanguibacter_Sanguibacter_soli	0.000827792	0.00296012	-0.00134711
Family_Clostridium_cluster_XIV_X_Bacteria_Firmicutes_Clostridia_Clostridiales_Lachnospiraceae_Coprococcus_Coprococcus_catus	0.000827792	0.00296012	-0.00134711
Phylum_Fusobacteria_X_Bacteria_Fusobacteria_Fusobacteriia_Fusobacteriales_Fusobacteriaceae_Cetobacterium_Cetobacterium_somerae	0.000819355	0.00317807	-0.000609983
Phylum_Bacteroidetes_X_Bacteria_Bacteroidetes_Cytophagia_Cytophagales_Cytophagaceae_Hymenobacter_Triticum_aestivum	0.000551861	0.00197341	-0.000898073
Genus_Lactobacillus_X_Bacteria_Firmicutes_Bacilli_Lactobacillales_Lactobacillaceae_Lactobacillus_Lactobacillus_helveticus_H10	0.00054878	0.00133044	0.00150332
Phylum_Spirochaetes_X_Bacteria_Proteobacteria_Gammaproteobacteria_Pasteurellales_Pasteurellaceae_Actinobacillus_Actinobacillus_porcinus	0.000502543	0.00258665	7.13183e-05
Phylum_Actinobacteria_X_Bacteria_Actinobacteria_Actinobacteria_Corynebacteriales_Corynebacteriaceae_Corynebacterium_Corynebacterium_striatum	0.000459884	0.00164451	-0.000748394
Phylum_Actinobacteria_X_Bacteria_Actinobacteria_Actinobacteria_Micrococcales_Microbacteriaceae_Curtobacterium_Curtobacterium_ammoniigenes	0.000459884	0.00164451	-0.000748394
Family_Clostridium_cluster_XIV_X_Bacteria_Firmicutes_Clostridia_Clostridiales_Lachnospiraceae_Incertae_Sedis_Eubacterium_oxidoreducens	0.000364827	0.000672635	0.00180268
Phylum_Actinobacteria_X_Bacteria_Actinobacteria_Actinobacteria_Corynebacteriales_Corynebacteriaceae_Corynebacterium_Corynebacterium_amycolatum_SK46	0.000202605	0.00155934	-0.000721635
Family_Clostridium_cluster_XIV_X_Bacteria_Firmicutes_Clostridia_Clostridiales_Lachnospiraceae_Incertae_Sedis_Clostridium_clostridioforme_2_1_49FAA	0.000115179	-0.00177736	0.00755936
Family_Clostridium_cluster_XIV_X_Bacteria_Firmicutes_Clostridia_Clostridiales_Lachnospiraceae_Incertae_Sedis_Clostridium_clostridioforme	3.55468e-05	-0.00440758	-0.00338819
Family_Clostridium_cluster_XIV_X_Bacteria_Firmicutes_Clostridia_Clostridiales_Lachnospiraceae_Incertae_Sedis_Eubacterium_fissicatena	-0.000277709	-0.00232414	-0.00060294
Family_Clostridium_cluster_IV_X_Bacteria_Firmicutes_Clostridia_Clostridiales_Ruminococcaceae_Ruminococcus_Ruminococcus_albus	-0.000295057	-0.00392013	-0.00363403
Genus_Streptococcus_X_Bacteria_Firmicutes_Bacilli_Lactobacillales_Streptococcaceae_Streptococcus_Streptococcus_phage_NZ131.3	-0.000319892	-0.00123439	0.00308269
Genus_Streptococcus_X_Bacteria_Firmicutes_Bacilli_Lactobacillales_Streptococcaceae_Streptococcus_Streptococcus_minor	-0.000383003	0.000457721	0.00312495
Phylum_Spirochaetes_X_Bacteria_Proteobacteria_Gammaproteobacteria_Pasteurellales_Pasteurellaceae_Actinobacillus_Actinobacillus_minor	-0.000480336	0.000989742	0.00161036
Phylum_Actinobacteria_X_Bacteria_Actinobacteria_Actinobacteria_Streptomycetales_Streptomycetaceae_Streptomyces_Streptomyces_parvisporogenes	-0.000572312	0.00066084	0.00176004
Family_Clostridium_cluster_IV_X_Bacteria_Firmicutes_Clostridia_Clostridiales_Ruminococcaceae_Ruminococcus	-0.000581225	-0.0011531	-0.00200818
Genus_Streptococcus_X_Bacteria_Firmicutes_Bacilli_Lactobacillales_Lactobacillaceae_Lactobacillus_Lactobacillus_equicursoris	-0.00064206	-0.000964884	0.00209973
Genus_Streptococcus_X_Bacteria_Firmicutes_Bacilli_Lactobacillales_Streptococcaceae_Streptococcus_Streptococcus_parasanguinis	-0.000658933	-0.000528985	0.00357398
Phylum_Bacteroidetes_X_Bacteria_Bacteroidetes_Flavobacteria_Flavobacteriales_Flavobacteriaceae_Chryseobacterium_Chryseobacterium_haifense	-0.000664289	0.000331938	0.00190972
Phylum_Actinobacteria_X_Bacteria_Actinobacteria_Actinobacteria_Corynebacteriales_Corynebacteriaceae_Corynebacterium_Corynebacterium_confusum	-0.00070517	0.000727228	0.00214198
Genus_Streptococcus_X_Bacteria_Firmicutes_Bacilli_Lactobacillales_Streptococcaceae_Streptococcus_Streptococcus_orisratti	-0.000713607	0.000945177	0.00287911
Phylum_Bacteroidetes_X_Bacteria_Bacteroidetes_Bacteroidia_Bacteroidales_Bacteroidaceae_Bacteroides_Bacteroides_rodentium	-0.000722519	-0.000868761	-0.000889112
Phylum_Actinobacteria_X_Bacteria_Actinobacteria_Actinobacteria_Micrococcales_Microbacteriaceae_Herbiconiux_Herbiconiux_solani	-0.000797147	0.000398325	0.00229166
Family_Enterobacteriacea_X_Bacteria_Proteobacteria_Gammaproteobacteria_Enterobacteriales_Enterobacteriaceae_Escherichia_Shigella_Escherichia_coli_DEC15D	-0.000838028	0.000793615	0.00252392
Family_Enterobacteriacea_X_Bacteria_Proteobacteria_Gammaproteobacteria_Enterobacteriales_Enterobacteriaceae_Escherichia_Shigella_Shigella_dysenteriae_1617	-0.000913131	2.88144e-05	0.00119935
Family_Enterobacteriacea_X_Bacteria_Proteobacteria_Gammaproteobacteria_Enterobacteriales_Enterobacteriaceae_Escherichia_Shigella_Escherichia_coli_96.0497	-0.000930005	0.000464713	0.0026736
Phylum_Actinobacteria_X_Bacteria_Actinobacteria_Actinobacteria_Corynebacteriales_Corynebacteriaceae_Corynebacterium_Corynebacterium_callunae	-0.000995369	-0.00121249	-0.00284147
Genus_Streptococcus_X_Bacteria_Firmicutes_Bacilli_Lactobacillales_Streptococcaceae_Streptococcus	-0.000998304	6.14363e-05	0.0150377
Genus_Enterococcus_X_Bacteria_Firmicutes_Bacilli_Lactobacillales_Enterococcaceae_Enterococcus_Enterococcus_thailandicus	-0.00102781	-0.00103515	-0.00334633
Phylum_Actinobacteria_X_Bacteria_Actinobacteria_Actinobacteria_Propionibacteriales_Propionibacteriaceae_Propioniciclava_Propioniciclava_tarda	-0.00106286	0.000531101	0.00305555
Phylum_Actinobacteria_X_Bacteria_Actinobacteria_Actinobacteria_Propionibacteriales_Propionibacteriaceae_Tessaracoccus_Propionibacteriaceae_bacterium_DA02	-0.00106286	0.000531101	0.00305555
Phylum_Spirochaetes_X_Bacteria_Proteobacteria_Gammaproteobacteria_Enterobacteriales_Enterobacteriaceae_Escherichia_Shigella_Escherichia_coli_DEC7E	-0.00106286	0.000531101	0.00305555
Phylum_Bacteroidetes_X_Bacteria_Bacteroidetes_Bacteroidia_Bacteroidales_Bacteroidaceae_Bacteroides_Bacteroides_acidifaciens	-0.00110244	0.000231933	-0.00016556
Family_Clostridium_cluster_I_X_Bacteria_Firmicutes_Clostridia_Clostridiales_Clostridiaceae_Clostridium_Clostridium_cadaveris	-0.00115843	-0.0287556	-0.0218348
Phylum_Bacteroidetes_X_Bacteria_Bacteroidetes_Bacteroidia_Bacteroidales_Rikenellaceae_RC9_gut_group_Bacteroidales_oral_clone_MCE3_262	-0.00119572	0.000597488	0.00343749
Family_Clostridium_cluster_IV_X_Bacteria_Firmicutes_Clostridia_Clostridiales_Ruminococcaceae_Incertae_Sedis_Clostridiales_bacterium_DJF_CP67	-0.00124421	-0.00151562	-0.00355184
Phylum_Bacteroidetes_X_Bacteria_Bacteroidetes_Bacteroidia_Bacteroidales_Bacteroidaceae_Bacteroides_Bacteroides_vulgatus_ATCC_8482	-0.00126108	-0.00107972	-0.00207758
Genus_Streptococcus_X_Bacteria_Firmicutes_Bacilli_Lactobacillales_Streptococcaceae_Streptococcus_Streptococcus_oligofermentans	-0.00132858	0.000663876	0.00381943
Phylum_Actinobacteria_X_Bacteria_Proteobacteria_Epsilonproteobacteria_Campylobacterales_Helicobacteraceae_Helicobacter_Helicobacter_rodentium	-0.00136863	-0.00166718	-0.00390702
Phylum_Actinobacteria_X_Bacteria_Spirochaetae_Spirochaetes_Spirochaetales_Spirochaetaceae_Treponema_Treponema_berlinense	-0.00136863	-0.00166718	-0.00390702
Genus_Streptococcus_X_Bacteria_Firmicutes_Bacilli_Lactobacillales_Lactobacillaceae_Lactobacillus	-0.00142056	0.000334974	0.00396911
Genus_Lactobacillus_X_Bacteria_Firmicutes_Bacilli_Lactobacillales_Lactobacillaceae_Lactobacillus_Lactobacillus_reuteri_SD2112	-0.00148966	-0.00221517	0.0228002
Class_Epsilon_proteobacteria_X_Bacteria_Proteobacteria_Epsilonproteobacteria_Campylobacterales_Helicobacteraceae_Helicobacter_Helicobacter_rodentium	-0.00149305	-0.00181874	-0.0042622
Genus_Lactobacillus_X_Bacteria_Firmicutes_Bacilli_Lactobacillales_Lactobacillaceae_Lactobacillus_Lactobacillus_delbrueckii_subsp._bulgaricus_ND02	-0.00156898	0.000142803	0.00237194
Phylum_Spirochaetes_X_Bacteria_Proteobacteria_Gammaproteobacteria_Pasteurellales_Pasteurellaceae_Actinobacillus_Actinobacillus_rossii	-0.00159429	0.000796651	0.00458332
Phylum_Actinobacteria_X_Bacteria_Actinobacteria_Actinobacteria_Actinomycetales_Actinomycetaceae_Trueperella_Trueperella_pyogenes	-0.00161117	0.00123255	0.00605757
Genus_Enterococcus_X_Bacteria_Firmicutes_Bacilli_Lactobacillales_Enterococcaceae_Enterococcus_Enterococcus_faecalis	-0.00175163	-0.00120946	-0.000782074
Phylum_Bacteroidetes_X_Bacteria_Bacteroidetes_Bacteroidia_Bacteroidales_Bacteroidaceae_Bacteroides_Bacteroides_vulgatus	-0.00179074	0.000523262	0.000502167
Family_Clostridium_cluster_XIV_X_Bacteria_Firmicutes_Clostridia_Clostridiales_Lachnospiraceae_Incertae_Sedis_Clostridium_aminovalericum	-0.0018498	0.00204891	0.00566206
Family_Clostridium_cluster_XIV_X_Bacteria_Firmicutes_Clostridia_Clostridiales_Lachnospiraceae_Incertae_Sedis_Clostridium_xylanovorans	-0.00186001	0.000929426	0.00534721
Family_Clostridium_cluster_IV_X_Bacteria_Firmicutes_Clostridia_Clostridiales_Ruminococcaceae_Ruminococcus_Ruminococcus_callidus	-0.00199252	-0.00376242	-0.00673491
Family_Clostridium_cluster_I_X_Bacteria_Firmicutes_Clostridia_Clostridiales_Clostridiaceae_Clostridium_Clostridium_paraputrificum	-0.00209698	-0.0037069	-0.0109657
Genus_Streptococcus_X_Bacteria_Firmicutes_Bacilli_Lactobacillales_Streptococcaceae_Streptococcus_Streptococcus_salivarius_subsp._thermophilus	-0.0021103	-0.000596145	-0.00738754
Family_Enterobacteriacea_X_Bacteria_Proteobacteria_Gammaproteobacteria_Enterobacteriales_Enterobacteriaceae_Escherichia_Shigella_Escherichia_coli_DEC3F	-0.00239014	0.000500519	0.00342161
Genus_Streptococcus_X_Bacteria_Firmicutes_Bacilli_Lactobacillales_Streptococcaceae_Streptococcus_Streptococcus_porci	-0.00239144	0.00119498	0.00687498
Family_Enterobacteriacea_X_Bacteria_Proteobacteria_Gammaproteobacteria_Enterobacteriales_Enterobacteriaceae_Escherichia_Shigella_Escherichia_fergusonii	-0.00266429	0.000851244	0.00492262
Phylum_Bacteroidetes_X_Bacteria_Bacteroidetes_Bacteroidia_Bacteroidales_Porphyromonadaceae_Parabacteroides_Parabacteroides_distasonis	-0.00286837	0.00294268	-0.00488845
Family_Clostridium_cluster_I_X_Bacteria_Firmicutes_Clostridia_Clostridiales_Clostridiaceae_Clostridium_Clostridium_perfringens	-0.00311896	-0.00357109	-0.00814246
Class_Epsilon_proteobacteria_X_Bacteria_Proteobacteria_Epsilonproteobacteria_Campylobacterales_Campylobacteraceae_Campylobacter_Campylobacter_coli	-0.00311896	-0.00357109	-0.00814246
Phylum_Actinobacteria_X_Bacteria_Actinobacteria_Actinobacteria_Actinomycetales_Actinomycetaceae_Actinomyces_Actinomyces_hongkongensis	-0.00313751	0.00719071	0.0107409
Phylum_Actinobacteria_X_Bacteria_Actinobacteria_Actinobacteria_Propionibacteriales_Nocardioidaceae_Nocardioides_Nocardioides_kribbensis	-0.00318859	0.0015933	0.00916664
Phylum_Bacteroidetes_X_Bacteria_Bacteroidetes_Bacteroidia_Bacteroidales_Bacteroidaceae_Bacteroides_Bacteroides_massiliensis	-0.00323971	0.00574233	0.0105757
Phylum_Bacteroidetes_X_Bacteria_Bacteroidetes_Bacteroidia_Bacteroidales_Porphyromonadaceae_Dysgonomonas_Bacteriodetes_bacterium_enrichment_culture_clone_AP_FeEnrich6	-0.00385288	0.00192524	0.0110764
Family_Clostridium_cluster_IV_X_Bacteria_Firmicutes_Clostridia_Clostridiales_Ruminococcaceae_Incertae_Sedis_Clostridium_methylpentosum_DSM_5476	-0.00412622	-0.0316066	-0.0198091
Genus_Streptococcus_X_Bacteria_Firmicutes_Bacilli_Lactobacillales_Streptococcaceae_Streptococcus_Streptococcus_thoraltensis	-0.00415186	0.0049617	0.0192941
Phylum_Actinobacteria_X_Bacteria_Actinobacteria_Actinobacteria_Corynebacteriales_Corynebacteriaceae_Corynebacterium_Corynebacterium_hansenii	-0.0042333	0.00586726	0.00878622
Genus_Enterococcus_X_Bacteria_Firmicutes_Bacilli_Lactobacillales_Enterococcaceae_Enterococcus_Enterococcus_durans	-0.00425859	0.00164789	0.00950594
Family_Clostridium_cluster_I_X_Bacteria_Firmicutes_Clostridia_Clostridiales_Clostridiaceae_Clostridium_Clostridium_tertium	-0.00429618	-0.00398898	-0.020605
Phylum_Bacteroidetes_X_Bacteria_Bacteroidetes_Bacteroidia_Bacteroidales_Bacteroidaceae_Bacteroides_Bacteroides_finegoldii_CL09T03C10	-0.00465763	-0.00018483	0.00614642
Family_Enterobacteriacea_X_Bacteria_Proteobacteria_Gammaproteobacteria_Enterobacteriales_Enterobacteriaceae_Escherichia_Shigella_Escherichia_coli_DEC7E	-0.00529744	0.0022196	0.0138035
Family_Enterobacteriacea_X_Bacteria_Proteobacteria_Gammaproteobacteria_Enterobacteriales_Enterobacteriaceae_Escherichia_Shigella_Shigella_flexneri_K_304	-0.00559477	-0.000196625	0.00610378
Phylum_Bacteroidetes_X_Bacteria_Bacteroidetes_Bacteroidia_Bacteroidales_Porphyromonadaceae_Parabacteroides	-0.00577304	-0.00160037	-0.00290499
Genus_Lactobacillus_X_Bacteria_Firmicutes_Bacilli_Lactobacillales_Lactobacillaceae_Lactobacillus_Lactobacillus_coleohominis_101_4_CHN	-0.005812	0.00204926	0.013857
Phylum_Actinobacteria_X_Bacteria_Actinobacteria_Actinobacteria_Corynebacteriales_Corynebacteriaceae_Corynebacterium_Corynebacterium_amycolatum	-0.00652124	0.00781617	0.012373
Genus_Enterococcus_X_Bacteria_Firmicutes_Bacilli_Lactobacillales_Enterococcaceae_Enterococcus_Enterococcus_hirae_ATCC_9790	-0.00673357	0.00229602	0.0157935
Genus_Lactobacillus_X_Bacteria_Firmicutes_Bacilli_Lactobacillales_Lactobacillaceae_Lactobacillus_Lactobacillus_hominis_CRBIP_24.179	-0.00681092	-0.0018381	0.00891157
Phylum_Actinobacteria_X_Bacteria_Actinobacteria_Actinobacteria_Bifidobacteriales_Bifidobacteriaceae_Bifidobacterium_Bifidobacterium_pseudolongum_subsp._globosum	-0.00709564	0.00215138	0.0225618
Genus_Streptococcus_X_Bacteria_Firmicutes_Bacilli_Lactobacillales_Streptococcaceae_Streptococcus_Streptococcus_hyointestinalis	-0.00827441	-0.0111523	-0.0203862
Genus_Lactobacillus_X_Bacteria_Firmicutes_Bacilli_Lactobacillales_Lactobacillaceae_Lactobacillus_Lactobacillus_reuteri_100_23	-0.00839041	-0.00664859	-0.0199868
Phylum_Actinobacteria_X_Bacteria_Actinobacteria_Actinobacteria_Bifidobacteriales_Bifidobacteriaceae_Bifidobacterium	-0.00849316	0.0033364	0.0202539
Phylum_Actinobacteria_X_Bacteria_Actinobacteria_Actinobacteria_Corynebacteriales_Corynebacteriaceae_Corynebacterium_Corynebacterium_testudinoris	-0.00886134	-0.00668623	-0.0115946
Genus_Streptococcus_X_Bacteria_Firmicutes_Bacilli_Lactobacillales_Streptococcaceae_Streptococcus_Streptococcus_oralis	-0.00977738	-0.0102567	0.00599225
Genus_Lactobacillus_X_Bacteria_Firmicutes_Bacilli_Lactobacillales_Lactobacillaceae_Lactobacillus_Lactobacillus_crispatus_CTV_05	-0.0100329	-0.00413123	0.00856265
Family_Enterobacteriacea_X_Bacteria_Proteobacteria_Gammaproteobacteria_Enterobacteriales_Enterobacteriaceae_Escherichia_Shigella_Escherichia_coli_DEC14A	-0.0120901	0.00604127	0.0347568
Genus_Streptococcus_X_Bacteria_Firmicutes_Bacilli_Lactobacillales_Streptococcaceae_Streptococcus_Streptococcus_parasanguinis_ATCC_903	-0.0124421	-0.0151562	-0.0355184
Genus_Streptococcus_X_Bacteria_Firmicutes_Bacilli_Lactobacillales_Streptococcaceae_Streptococcus_Streptococcus_suis	-0.0137873	0.0941468	0.0365611
Family_Clostridium_cluster_IV_X_Bacteria_Firmicutes_Clostridia_Clostridiales_Ruminococcaceae_Subdoligranulum_Faecalibacterium_prausnitzii	-0.0144521	0.00641593	0.0445381
Phylum_Bacteroidetes_X_Bacteria_Bacteroidetes_Bacteroidia_Bacteroidales_Bacteroidaceae_Bacteroides_Bacteroides_plebeius	-0.0145752	-0.00789534	-0.0041817
Family_Enterobacteriacea_X_Bacteria_Proteobacteria_Gammaproteobacteria_Enterobacteriales_Enterobacteriaceae_Escherichia_Shigella_Escherichia_coli_DEC9E	-0.015539	0.00690642	0.0463516
Family_Clostridium_cluster_XIV_X_Bacteria_Firmicutes_Clostridia_Clostridiales_Lachnospiraceae_Incertae_Sedis_Lachnospiraceae_bacterium_2_1_58FAA	-0.0194748	-0.0166138	-0.0284766
Family_Enterobacteriacea_X_Bacteria_Proteobacteria_Gammaproteobacteria_Enterobacteriales_Enterobacteriaceae_Escherichia_Shigella_Cronobacter_sakazakii	-0.0262325	0.0125721	0.0758974
Family_Clostridium_cluster_IV_X_Bacteria_Firmicutes_Clostridia_Clostridiales_Ruminococcaceae_Butyricicoccus_Clostridiales_bacterium_7_4c	-0.0281672	-0.0392074	-0.0842471
Family_Clostridium_cluster_IV_X_Bacteria_Firmicutes_Clostridia_Clostridiales_Ruminococcaceae_Butyricicoccus_Butyricicoccus_pullicaecorum	-0.0325156	-0.0510556	-0.0889869
Genus_Lactobacillus_X_Bacteria_Firmicutes_Bacilli_Lactobacillales_Lactobacillaceae_Lactobacillus_Lactobacillus_gasseri_202_4	-0.0440451	-0.0536529	-0.125735
Genus_Enterococcus_X_Bacteria_Firmicutes_Bacilli_Lactobacillales_Enterococcaceae_Enterococcus_Enterococcus_hirae	-0.0448295	-0.0254391	-0.080649
Phylum_Bacteroidetes_X_Bacteria_Bacteroidetes_Bacteroidia_Bacteroidales_Bacteroidaceae_Bacteroides_Bacteroides_vulgatus_CL09T03C04	-0.0498855	-0.0178721	-0.000473384
Phylum_Bacteroidetes_X_Bacteria_Bacteroidetes_Bacteroidia_Bacteroidales_Bacteroidaceae_Bacteroides_Prevotella_heparinolytica	-0.0590077	0.0364041	0.157511
Phylum_Actinobacteria_X_Bacteria_Actinobacteria_Actinobacteria_Bifidobacteriales_Bifidobacteriaceae_Bifidobacterium_Bifidobacterium_choerinum	-0.0635732	-0.0203842	0.00882101
Genus_Lactobacillus_X_Bacteria_Firmicutes_Bacilli_Lactobacillales_Lactobacillaceae_Lactobacillus_Lactobacillus_vaginalis_ATCC_49540	-0.087076	0.0105686	0.324414
Phylum_Fusobacteria_X_Bacteria_Fusobacteria_Fusobacteriia_Fusobacteriales_Fusobacteriaceae_Fusobacterium_Fusobacterium_necrogenes	-0.0944976	-0.0871072	-0.183173
Genus_Lactobacillus_X_Bacteria_Firmicutes_Bacilli_Lactobacillales_Lactobacillaceae_Lactobacillus_Lactobacillus_equicursoris_CIP_110162	-0.103769	-0.118151	0.213909
Family_Enterobacteriacea_X_Bacteria_Proteobacteria_Gammaproteobacteria_Enterobacteriales_Enterobacteriaceae_Escherichia_Shigella_Escherichia_coli_DEC8A	-0.200778	0.0369239	0.261262
Family_Clostridium_cluster_XIV_X_Bacteria_Firmicutes_Clostridia_Clostridiales_Lachnospiraceae_Coprococcus_Clostridium_nexile	-0.222853	-0.107746	-0.12759
Family_Clostridium_cluster_IV_X_Bacteria_Firmicutes_Clostridia_Clostridiales_Ruminococcaceae_Faecalibacterium_Faecalibacterium_prausnitzii	-0.240437	-0.104401	-0.106547
Phylum_Fusobacteria_X_Bacteria_Fusobacteria_Fusobacteriia_Fusobacteriales_Fusobacteriaceae_Fusobacterium_Fusobacterium_mortiferum	-0.327262	-0.491745	0.467675
Genus_Enterococcus_X_Bacteria_Firmicutes_Bacilli_Lactobacillales_Enterococcaceae_Enterococcus	-0.425682	0.0514043	0.304214
Family_Enterobacteriacea_X_Bacteria_Proteobacteria_Gammaproteobacteria_Enterobacteriales_Enterobacteriaceae_Escherichia_Shigella_Escherichia_coli	-0.431422	-0.0318081	0.399255
var explained	0.5921	0.2943	0.1136
CAP explained:
Partitioning of squared Bray distance:
	Inertia	Proportion
Total	3.29	1000
Constrained	1.1	0.335
Unconstrained	2.19	0.665
Eigenvalues, and their contribution to the squared Bray distance
Importance of components:
	CAP1	CAP2	CAP3	MDS1	MDS2	MDS3	MDS4	MDS5	MDS6	MDS7	MDS8	MDS9	MDS10	MDS11	MDS12
Eigenvalue	0.653	0.3247	0.125	0.571	0.423	0.28	0.2488	0.198	0.1286	0.1136	0.0769	0.0557	0.0421	0.02787	0.02466
Proportion Explained	0.198	0.0986	0.038	0.173	0.128	0.085	0.0756	0.06	0.0391	0.0345	0.0234	0.0169	0.0128	0.00846	0.00749
Cumulative Proportion	0.198	0.2969	0.335	0.508	0.637	0.722	0.7974	0.857	0.8965	0.931	0.9543	0.9712	0.984	0.99251	100000
Accumulated constrained eigenvalues
Importance of components:
	CAP1	CAP2	CAP3
Eigenvalue	0.653	0.325	0.125
Proportion Explained	0.592	0.294	0.114
Cumulative Proportion	0.592	0.886	1000
